# Supplementary material for: Design and Evaluation of Two-Stage Membrane-Separation Processes for Propylene–Propane Mixtures
Source: Membranes (Basel). 2022 Jan 29;12(2):163. doi: 10.3390/membranes12020163 (PMC8874774; doi:10.3390/membranes12020163)
Supplement: Supplementary file 1 [file membranes-12-00163-s001.zip]

Archive with 1 entries (1 files):
- membranes-1550372-supplementary.pdf
